# Supplementary material for: MICA+ Tumor Cells Modulate Macrophage Phenotype and Function via PPAR/EHHADH-Mediated Fatty Acid Metabolism in Hepatocellular Carcinoma (HCC)
Source: Cancers (Basel). 2025 Jul 16;17(14):2365. doi: 10.3390/cancers17142365 (PMC12293600; doi:10.3390/cancers17142365)
Supplement: Supplementary file 1 [file cancers-17-02365-s001.zip]

Archive with 4 entries (3 files):
- cancers-3694736-supplementary/
- cancers-3694736-supplementary/Figures.pdf
- cancers-3694736-supplementary/File S1-original-images.pdf
- cancers-3694736-supplementary/Tables.pdf
